# Supplementary material for: Virulence Plasmid Modulates Glucose-Mediated Biofilm Regulation in Yersinia enterocolitica
Source: Life (Basel). 2025 Oct 30;15(11):1689. doi: 10.3390/life15111689 (PMC12653292; doi:10.3390/life15111689)
Supplement: Supplementary file 1 [file life-15-01689-s001.zip]

Archive with 1 entries (1 files):
- life-3950667-supplementary.pdf
